# Supplementary material for: The Particular Expression Profiles of Circular RNA in Peripheral Blood of Myocardial Infarction Patients by RNA Sequencing
Source: Front Cardiovasc Med. 2022 Jun 6;9:810257. doi: 10.3389/fcvm.2022.810257 (PMC9207279; doi:10.3389/fcvm.2022.810257)
Supplement: Supplementary file 3 [file Table_1.XLSX]

## Sheet: Sheet1
Table1. Primers for circRNA validation
Divergent	SENSE	ANTISENSE
circZNF609	TGAGTGTCGCCTGCTAAAGAAAGTC	GCTCCACTGCTCAAGGACATCTTAG
circANKRD12	CAGAAACAGAGGAGTTGGAGTTGCT	TCTACCATATTGCTGTCACTGTCAGA
circTMEM165	CGGGAGATGTTGAAACGGGTACAA	GTATGAACTGGAGCTGCTGGTGTAA
circUBAC2	TGACTTTCTCCTCATTGAAGCTATGC	TCGTTCTTGACTGCGTGAAGGTC
circSLC8A1	TGTGAGTGAGAGCATTGGCA	ATCCCATTGAAAAGGTGGGTGA
Convergent	SENSE	ANTISENSE
circZNF609	AGCAAACCCACTCCAGGGACTT	ATGCCTTAGCCGCCTTCTCTGA
circANKRD12	GCAGATGACAGCAAGAGACAACAGT	TCTCCTCGAATAGCAGCCATGTGTA
circTMEM165	TTACACCAGCAGCTCCAGTTCATAC	CAGCACGGTCAGGCGGTTATAG
circUBAC2	GTCGAAGAGCCTTCTGCTGGTC	TCGTTCTTGACTGCGTGAAGGT
circSLC8A1	TGACAGCAGCCTGGAGCATCTT	TGCTTGCCAGCTCGATACCTCT
Primers for Real time-quantitative PCR
	Forward	Reverse
circZNF609	TGAGTGTCGCCTGCTAAAGAAAGTC	GCTCCACTGCTCAAGGACATCTTAG
circANKRD12	CAGAAACAGAGGAGTTGGAGTTGCT	TCTACCATATTGCTGTCACTGTCAGA
circTMEM165	CGGGAGATGTTGAAACGGGTACAA	GTATGAACTGGAGCTGCTGGTGTAA
circUBAC2	TGACTTTCTCCTCATTGAAGCTATGC	TCGTTCTTGACTGCGTGAAGGTC
circSLC8A1	TGTGAGTGAGAGCATTGGCA	ATCCCATTGAAAAGGTGGGTGA
GAPDH	CTGACTTCAACAGCGACACC	TGCTGTAGCCAAATTCGTTGT
