# Supplementary material for: The Particular Expression Profiles of Circular RNA in Peripheral Blood of Myocardial Infarction Patients by RNA Sequencing
Source: Front Cardiovasc Med. 2022 Jun 6;9:810257. doi: 10.3389/fcvm.2022.810257 (PMC9207279; doi:10.3389/fcvm.2022.810257)
Supplement: Supplementary file 4 [file Table_2.XLSX]

## Sheet: down-regulation
ID	MI_readcount	control_readcount	log2FoldChange	pval	padj
hsa_circ_0001380	195.459	4304.68	-4.4217	5.6638e-36	1.3131e-31
hsa_circ_0021346	88.466	2727.09	-4.8927	1.3271e-35	1.5384e-31
hsa_circ_0006527	6.56158	374.366	-5.7442	2.0947e-29	9.7129e-26
hsa_circ_0001136	56.1746	781.867	-3.7691	3.5755e-28	1.2319e-24
hsa_circ_0007707	1.96538	553.205	-7.7945	3.7193e-28	1.2319e-24
hsa_circ_0001092	9.86313	381.91	-5.1838	1.122e-24	3.2516e-21
hsa_circ_0001855	50.3702	769.775	-3.8916	8.6913e-24	2.0151e-20
novel_circ_0012029	12.1127	760.748	-5.8339	2.321e-23	4.8921e-20
hsa_circ_0007085	8.79865	362.351	-5.2583	3.916e-23	7.566e-20
hsa_circ_0001793	19.9563	299.379	-3.8587	5.6051e-23	9.9965e-20
hsa_circ_0004891	6.02814	293.215	-5.4718	2.2941e-22	3.5459e-19
hsa_circ_0009092	28.5201	368.903	-3.6559	4.4183e-22	6.0258e-19
hsa_circ_0005051	2.0981	267.195	-6.7656	6.0443e-22	7.7854e-19
hsa_circ_0007351	23.0814	319.06	-3.7438	8.6809e-21	1.0063e-17
hsa_circ_0068610	69.0798	1231.53	-4.0989	2.8112e-20	2.9626e-17
hsa_circ_0013615	29.9166	499.905	-4.0075	4.1456e-20	4.1789e-17
hsa_circ_0002492	9.50087	277.037	-4.7748	7.0969e-20	6.5816e-17
hsa_circ_0000606	18.7296	373.8	-4.2548	2.1296e-19	1.899e-16
hsa_circ_0007380	16.0344	234.129	-3.8259	4.139e-19	3.4272e-16
novel_circ_0062322	3.14144	222.349	-5.9668	8.2193e-19	6.1472e-16
hsa_circ_0001190	29.6851	569.016	-4.1904	9.2901e-19	6.6706e-16
hsa_circ_0001411	2.133	221.389	-6.4673	1.9132e-18	1.3047e-15
hsa_circ_0033126	0.715696	226.975	-7.7921	6.2902e-18	4.0511e-15
hsa_circ_0025513	5.12517	208.627	-5.2143	7.2069e-18	4.516e-15
hsa_circ_0001788	457.316	3531.34	-2.9249	8.1939e-18	4.8712e-15
hsa_circ_0002080	0.6761	238.008	-7.8436	1.2076e-17	6.9996e-15
hsa_circ_0008708	16.6195	190.789	-3.4725	2.3739e-17	1.28e-14
hsa_circ_0002350	46.0676	520.719	-3.4588	3.0684e-17	1.6169e-14
novel_circ_0008963	47.1903	400.285	-3.0576	7.4256e-17	3.663e-14
hsa_circ_0008995	0.981966	163.16	-6.913	3.3142e-16	1.4777e-13
hsa_circ_0013025	11.8408	159.939	-3.703	4.1382e-16	1.8103e-13
hsa_circ_0007079	0	416.492	-10.1	1.5762e-15	6.2491e-13
hsa_circ_0009175	8.50858	133.512	-3.9084	3.6198e-15	1.3322e-12
hsa_circ_0007881	2.92662	140.603	-5.3612	4.4964e-15	1.6289e-12
hsa_circ_0068129	15.6853	179.23	-3.4621	6.6986e-15	2.3893e-12
hsa_circ_0008988	0.715696	155.237	-7.2451	8.5209e-15	2.9933e-12
hsa_circ_0001796	25.6779	222.846	-3.0782	1.7336e-14	5.9108e-12
hsa_circ_0012989	0.654644	144.791	-7.1533	3.956e-14	1.3293e-11
hsa_circ_0002839	27.907	233.75	-3.0261	6.6487e-14	2.1116e-11
hsa_circ_0004666	11.9147	202.685	-4.0105	6.5656e-14	2.1116e-11
hsa_circ_0086736	1.3522	114.431	-6.074	7.6546e-14	2.3983e-11
hsa_circ_0004680	6.22202	310.761	-5.4093	9.6639e-14	2.9858e-11
hsa_circ_0006825	33.6679	354.885	-3.3521	9.7873e-14	2.9858e-11
hsa_circ_0001395	485.666	4600.59	-3.2011	1.1196e-13	3.3332e-11
hsa_circ_0068850	19.5611	204.163	-3.3434	1.1214e-13	3.3332e-11
novel_circ_0052581	9.41325	114.831	-3.5488	1.3821e-13	4.0561e-11
hsa_circ_0014614	0.919772	104.412	-6.3179	1.728e-13	4.9463e-11
hsa_circ_0019632	9.55139	184.336	-4.178	2.1166e-13	5.9845e-11
hsa_circ_0003413	15.6012	214.399	-3.7193	6.2842e-13	1.6371e-10
hsa_circ_0002766	2.62003	89.1859	-4.8864	9.3234e-13	2.3161e-10

## Sheet: up-regulation
ID	MI_readcount	control_readcount	log2FoldChange	pval	padj
novel_circ_0018338	327.187	21.1021	3.9249	6.2733e-35	4.8482e-31
hsa_circ_0086735	952.607	25.3922	5.1582	1.1488e-32	6.6586e-29
hsa_circ_0035051	213.885	12.7409	4.023	3.1728e-24	8.1735e-21
hsa_circ_0072954	2644.24	227.589	3.5075	6.5485e-23	1.0845e-19
hsa_circ_0001460	1951.43	243.853	2.9796	4.075e-22	5.9049e-19
hsa_circ_0000116	1933.95	167.154	3.4987	9.7536e-22	1.1902e-18
hsa_circ_0001445	19590.5	2907.28	2.7354	2.558e-20	2.8242e-17
hsa_circ_0070960	147.185	0.801459	7.1725	6.0865e-20	5.8798e-17
novel_circ_0013989	282.493	0	11.036	2.2619e-19	1.9423e-16
novel_circ_0056429	1763.68	204.389	3.0832	5.0429e-19	4.0317e-16
novel_circ_0057425	480.429	11.2747	5.263	5.4678e-19	4.2257e-16
novel_circ_0066605	472.208	50.7211	3.1863	9.4945e-19	6.6706e-16
novel_circ_0048358	343.349	37.8677	3.1437	2.5396e-18	1.6823e-15
novel_circ_0013933	916.992	111.549	3.0149	7.5064e-18	4.5799e-15
hsa_circ_0001801	12250.6	1798.38	2.7474	1.8703e-17	1.0576e-14
novel_circ_0048401	133.615	7.47442	4.0932	2.2795e-17	1.2584e-14
hsa_circ_0003410	676.75	113.086	2.5629	5.4223e-17	2.7937e-14
hsa_circ_0001852	346.537	12.2132	4.7091	7.2869e-17	3.663e-14
novel_circ_0007244	69.543	0.343483	7.2201	8.5597e-17	4.1345e-14
hsa_circ_0075796	425.388	5.57766	6.0207	2.2242e-16	1.0524e-13
hsa_circ_0000028	777.78	121.536	2.6588	2.4147e-16	1.1157e-13
novel_circ_0014171	282.21	27.4496	3.3198	2.4541e-16	1.1157e-13
novel_circ_0062864	181.844	0	10.355	4.7849e-16	2.0544e-13
hsa_circ_0001358	433.733	14.0391	4.8124	4.8958e-16	2.0638e-13
novel_circ_0060266	787.018	120.364	2.6863	5.4471e-16	2.2552e-13
novel_circ_0006706	325.431	47.7327	2.7487	5.8979e-16	2.399e-13
novel_circ_0030149	141.514	0	10.13	1.5902e-15	6.2491e-13
hsa_circ_0000347	933.211	133.018	2.7852	1.8819e-15	7.2719e-13
novel_circ_0038986	138.668	1.02376	6.7504	2.0566e-15	7.8166e-13
hsa_circ_0015211	70.4755	0.343483	7.1822	2.6992e-15	1.0094e-12
hsa_circ_0000596	640.44	84.6076	2.8929	1.4461e-14	5.004e-12
novel_circ_0068951	128.323	1.38071	6.2414	4.2734e-14	1.4154e-11
hsa_circ_0001528	96.7602	1.50641	5.7881	5.3992e-14	1.7631e-11
novel_circ_0002658	117.035	1.02376	6.4859	1.6792e-13	4.8665e-11
novel_circ_0034704	83.8903	0	9.4807	3.1797e-13	8.8822e-11
hsa_circ_0085465	858.063	160.735	2.3959	3.3131e-13	9.1445e-11
novel_circ_0070246	86.5782	4.38717	4.1857	3.431e-13	9.3586e-11
hsa_circ_0006131	452.668	79.3978	2.4891	3.7288e-13	1.0053e-10
hsa_circ_0081751	511.537	61.6818	3.0153	3.9728e-13	1.0587e-10
novel_circ_0045510	46.1492	0.383909	6.5779	4.6751e-13	1.2317e-10
hsa_circ_0000236	78.0238	0	9.3892	6.4919e-13	1.654e-10
hsa_circ_0001613	48.4834	0.457977	6.3295	6.4286e-13	1.654e-10
hsa_circ_0070959	82.4346	0.801459	6.2866	7.8003e-13	1.9658e-10
hsa_circ_0072732	126.118	0	9.6254	1.0578e-12	2.5816e-10
novel_circ_0044899	82.8364	1.58275	5.4845	1.282e-12	3.0961e-10
hsa_circ_0000826	816.599	79.5732	3.3064	1.4828e-12	3.438e-10
hsa_circ_0024043	389.353	59.8757	2.6728	1.7257e-12	3.9614e-10
hsa_circ_0052962	130.539	17.5909	2.8624	1.9051e-12	4.2884e-10
novel_circ_0069172	49.7663	0.457977	6.3374	2.1767e-12	4.8064e-10
novel_circ_0033961	41.5131	0.343483	6.4586	2.5359e-12	5.4441e-10
