# Supplementary material for: The Particular Expression Profiles of Circular RNA in Peripheral Blood of Myocardial Infarction Patients by RNA Sequencing
Source: Front Cardiovasc Med. 2022 Jun 6;9:810257. doi: 10.3389/fcvm.2022.810257 (PMC9207279; doi:10.3389/fcvm.2022.810257)
Supplement: Supplementary file 5 [file Table_3.XLSX]

## Sheet: Sheet1
cirRNA	miRNA	mRNA		cirRNA	miRNA	mRNA		cirRNA	miRNA	mRNA		cirRNA	miRNA	mRNA		cirRNA	miRNA	mRNA
circTMEM165	hsa-miR-103b	EPHB2		circUBAC2	hsa-miR-200b-3p	AMER2		circZNF609	hsa-miR-644a	CDHR5		circSLC8A1	hsa-miR-1202	ABCA2		circANKRD12	hsa-miR-876-5p	ADGB
		DGKI				CACUL1				DNAJB6				ABLIM1				DTWD1
		BCAT1				CAPRIN2				GRK1				ACADVL				KCNC4
		ADAR				ELK4				KLC1				ANO8				KLHDC2
		ZBTB20				FAM126A				MPRIP				AP5Z1				MYLK
	hsa-miR-1255b-2-3p	ARIH1				FIGN				MROH5				C12orf45				PAK3
		CHST12				GMFB				NKD1				CFLAR				ZIK1
		CNNM2				GPR180				NUPR1				ESPL1				ZNF180
		KMT2C				GXYLT1				TRIOBP				FLNA				ZNF256
		LARGE1				KRR1				TTC7B				GMPPB				ZNF544
		LGI2				KYNU				Z83844.1				GNAI3			hsa-miR-452-3p	ABI2
		SMAD2				RAP1B			hsa-miR-4303	AL358113.1				GRIN2A				ADGB
	hsa-miR-1323	ABI2				SLC15A5				B3GALT5				HEMK1				AP5S1
		ADAM10				SLC5A3				C1orf21				KLC1				APC
		ALG14				SOS1				CCDC127				MBP				BTBD8
		ARPP19				ZBTB20				EEA1				MYO15B				FLRT2
		C12orf45				ZEB1				EXOC3				PEX26				GIPC3
		CD226			hsa-miR-2115-5p	AL080251.1				FLRT2				PLEKHG4B				HHIPL1
		CREBRF				FAM204A				ITIH5				SHC3				MBP
		EIF4E				FLRT2				KCNC4				TF				NPIPB5
		EXOC5				GOLGB1				KCNJ12				TLDC1				PANK1
		FGF13				IBA57				TAX1BP1				TMED3				REV3L
		FLRT2				KCNMA1				WDR7				TSPAN14				RNF168
		FSD1L				NDUFA9				ZNF594			hsa-miR-27a-3p	AGO2				TTC7B
		GMFB				PPP1R12B			hsa-miR-221-5p	ACSF3				BAG2				XKR4
		GPRIN3				SFT2D2				ADAMTS13				CHFR			hsa-miR-3167	ADGB
		HELB				TFCP2L1				ARHGEF4				DYNC2H1				FKTN
		HSPA4L				TMBIM4				ATP9B				EGFR				KLHDC2
		INTS6				TMED3				CBL				FLRT2				MYLK
		KCNJ6				TSC1				CLSTN2				GCC2				PAK3
		KLRD1				ZKSCAN2				CTC1				GRIN2B				ZIK1
		KMT2C			hsa-miR-509-5p	ABI2				DEXI				GRIN2D				ZNF180
		LCORL				AC113554.1				GNB5				GSPT1				ZNF256
		LMBR1				ADARB2				GOLGA7B				GXYLT1				ZNF544
		MFSD14C				ADPRHL1				HEMK1				HEBP2			hsa-miR-143-3p	ABL2
		MGAT4C				AFF2				HPCAL4				KCNN3				C13orf46
		MTPN				AGFG1				JDP2				LONP2				C3orf67
		NEXMIF				AP4S1				KLC1				MAVS				CAMK4
		NLN				ARL10				LARGE1				MR1				CPSF2
		NSMCE3				BCAS4				LRPAP1				NCBP3				DAPK2
		NUDT3				C12orf45				MED22				NOVA1				DCTN5
		ONECUT2				C15orf40				NRIP3				OGFRL1				FAM83F
		PGAP1				CCDC85C				NTRK2				SCN1A				FMN1
		PLEKHA1				CFAP221				PLEKHG4				SEC22A				HIPK2
		PURA				CNKSR3				PLEKHG4B				SHE				ITM2B
		PUS7L				CSNK2A1				QSOX1				SLC22A25				LRRC27
		QKI				DAPK2				RECQL5				SLC38A6				NKD1
		RPS6KA5				DLX2				REV1				ST6GALNAC3				OR7C1
		SLC8A1				DOC2B				RIC3				SZRD1				SHISA7
		SMAD2				EPN1				SDHC				TLL1				SLC30A8
		SRGAP1				FAAP100				SH3PXD2A				TTC39B				SLC39A3
		STEAP4				GLG1				SMAD2				ZBTB20				SUGT1
		STS				GOLGA3				SYNE3				ZBTB25				TENT4B
		STT3A				GRIN2B				TRABD2B				ZBTB37				THRB
		STX7				ICE2				TTC7B				ZNF268				TMEM154
		SVIP				INO80D				VAPB			hsa-miR-27b-3p	AGO2				TMOD2
		SYT16				KCNC4				VASH1				BAG2				UBFD1
		TLR4				KCNK6				XKR7				CHFR				WDR7
		TP53INP1				KLC1				ZBTB8B				DYNC2H1				ZNF618
		USP3				LHX4				ZNF423				EGFR			hsa-miR-130b-5p	ACSM2A
		USP37				N4BP1			hsa-miR-1260b	ABI2				GCC2				ACSM2B
		ZBED6				NFAT5				ABL2				GRIN2B				ADAMTS4
		ZBTB20				NOS1				ADAM10				GRIN2D				ALPK1
		ZC3H11A				NUDT3				ADCY1				GSPT1				ANKRD11
		ZDBF2				OR5AN1				AGO1				GXYLT1				ARHGAP26
		ZNF546				ORAI2				BCAS4				HEBP2				ARID1B
		ZXDB				PGBD5				C16orf72				LONP2				ATP8A2
	hsa-miR-548a-3p	ABI2				PLA2R1				C6orf132				MAVS				CC2D2A
		C12orf45				POU2F1				CDH23				MR1				CHD2
		C1orf21				PSD4				CFLAR				MUC4				DNAL1
		DGKH				RAD51D				CTAGE1				NCBP3				EMC10
		DIXDC1				RBM28				EHMT1				NOVA1				FAM161A
		DNAJC27				RPS6KA5				ELAVL1				OGFRL1				FAM204A
		FAM241A				RPUSD1				GATAD2B				SCN1A				FLRT2
		FGF13				SKP1				GPR26				SHE				GDF11
		FRK				SMAD2				GPR68				SLC22A25				GOLGB1
		GABRG1				TBL3				HOXB13				SLC38A6				GRIN2B
		GPRIN3				TENM1				JAG2				ST6GALNAC3				KCNB1
		INTU				TMEM184B				KCNC4				SZRD1				KIAA1549L
		KLHL15				TNRC6B				KDM5B				TLL1				KIF15
		KYNU				TOGARAM2				MAPK1				TTC39B				KMT2C
		LMBR1				TRMT9B				MAVS				ZBTB20				LRP8
		MGAT4C				TTC7B				MGAT1				ZBTB25				LRRK2
		OR14J1				TTL				MLLT6				ZBTB37				LUC7L3
		PAG1				VPS53				N4BP3				ZNF268				MDM4
		PCARE				ZBTB20				NDUFA9			hsa-miR-30d-3p	DISP2				NEGR1
		PCBD2				ZBTB37				NFAM1				FGF2				NKTR
		PIAS2				ZBTB38				NOVA2				FLRT2				NLGN4X
		PTBP2				ZBTB8B				ORAI2				GNAI3				NOS1
		RAB22A				ABCC6				OTUD7B				GREM1				ONECUT2
		RNMT			hsa-miR-519d-5p	ADAMTS4				PDXK				GUCY1A2				OR51I2
		SFT2D2				AGO2				PGPEP1				HEMK1				OR56A1
		SMAD2				APOL6				POU2F1				ICA1L				PDE1C
		STX7				ATXN7L3B				PPARA				KMT2C				PLXNA4
		TMEM33				C12orf45				PTBP2				LPP				PRKCB
		TSPAN3				C1orf21				PXMP4				MTO1				RBM25
		USP3				CACUL1				RAD54L2				NEGR1				RNF213
		ZBED6				CCDC85C				RGMA				NT5DC1				RPS29
		ZBTB20				CNKSR3				RNF41				NUFIP2				SAMD4A
		ZNF431				DCX				RPAP2				PAK3				SCUBE1
		ADAMTS4				DYRK1A				RTL10				PCDH9				SLC7A14
		AGO1				FLRT2				SLA2				PHF3				SMAD2
		BEND4				GABRA4				SLC35E3				REV3L				SORCS1
		CD38				GAS7				SNX1				RNF150				SREK1
		DSE				GNAI3				SOCS7				SDHC				STAMBP
		EIF4E				GNL1				TBC1D24				SEMA3E				SYT14
		FMNL2				GRIN2B				TFCP2L1				SESTD1				TAB3
		GREM1				HELZ				TIFAB				SLC16A10				TCEANC2
		ITGA11				HIF1AN				TMED3				VWA3B				TRPM1
		KCNA2				IKZF2				TOGARAM2				ZBTB20				TTL
		PIK3R3				KDM7A				TRIM71			hsa-miR-628-5p	ABI2				XKR4
		SLC6A4				KYNU				USP8				PEAK1				YPEL2
		SLC9A8				LCOR				WTIP				SYNE3				ZBTB20
		ZNF445				LNPEP			hsa-miR-1247-5p	METTL21A				WDFY2				ZBTB37
		ZNF768				MAML3				PLD4								ZNF704
						MAPK1				SMAD2								ZNF827
						MDM2				TNXB
						NAV1
						NCBP3
						NKD1
						NTRK3
						PCDH9
						PDE4D
						PDK1
						PGBD5
						PLA2R1
						POU4F1
						PXYLP1
						RAB3IP
						RAP2B
						SCN1A
						SDR42E1
						SLC35E3
						SMAD2
						SRGAP1
						SUGT1
						TMOD2
						TRMT9B
						TTC14
						TTC7B
						UBASH3B
						ZNF207
					hsa-miR-539-3p	CDH13
						PCDH9
						TF
