# Supplementary material for: The Particular Expression Profiles of Circular RNA in Peripheral Blood of Myocardial Infarction Patients by RNA Sequencing
Source: Front Cardiovasc Med. 2022 Jun 6;9:810257. doi: 10.3389/fcvm.2022.810257 (PMC9207279; doi:10.3389/fcvm.2022.810257)
Supplement: Supplementary file 6 [file Table_4.XLSX]

## Sheet: Sheet1
Supplementary Table 4. Baseline sample characteristics
variable	subgroup	contrls	MIs	P value
gender	female	37	34	0.633
	male	43	46
age(year)		59.08±8.038	60.9±8.006	0.259
high (cm)		166.06±9.715	165.26±7.551	0.647
family history of CHD	with	23	26	0.607
	without	57	54
smoking status	non-smoker	51	48	0.625
	smoker	29	32
alcohol status	alcoholic	35	34	0.873
	non alcoholic	45	46
weight(kg)		70.98±16.799	69±10.641	0.438
BMI		25.219±4.655	25.219±3.158	0.632
systolic pressure(mmHg)		128.92±15.744	128.96±21.282	0.991
diastolic pressure(mmHg)		74.29±9.12	76.4±14.341	0.397
